# Supplementary material for: Glioma Cells Acquire Stem-like Characters by Extrinsic Ribosome Stimuli
Source: Cells. 2021 Nov 1;10(11):2970. doi: 10.3390/cells10112970 (PMC8616507; doi:10.3390/cells10112970)
Supplement: Supplementary file 1 [file cells-10-02970-s001.zip]

Archive with 1 entries (1 files):
- cells-1400506-supplementary.pdf
